# Supplementary material for: Concise and Stereospecific Total Synthesis of Arenastatin A and Its Segment B Analogs
Source: Molecules. 2024 Aug 27;29(17):4058. doi: 10.3390/molecules29174058 (PMC11396571; doi:10.3390/molecules29174058)
Supplement: Supplementary file 1 [file molecules-29-04058-s001.zip]

Archive with 1 entries (1 files):
- molecules-3160584-supplementary.pdf
